# Supplementary material for: Differentiating Iconella from Surirella (Bacillariophyceae): typifying four Ehrenberg names and a preliminary checklist of the African taxa
Source: PhytoKeys. 2017 Jul 3;(82):73–112. doi: 10.3897/phytokeys.82.13542 (PMC5546391; doi:10.3897/phytokeys.82.13542)
Supplement: XML Treatment for Iconella bifrons [file phytokeys.82.13542-treatment1.xml]

<!DOCTYPE tp:taxon-treatment
  PUBLIC "-//TaxonX//DTD Taxonomic Treatment Publishing DTD v0 20100105//EN" "tax-treatment-NSO.dtd">
<tp:taxon-treatment xmlns:tp="http://www.plazi.org/taxpub"><tp:treatment-meta><kwd-group><label>Taxon classification</label><kwd><named-content xmlns:xlink="http://www.w3.org/1999/xlink" content-type="kingdom">Plantae</named-content></kwd><kwd><named-content xmlns:xlink="http://www.w3.org/1999/xlink" content-type="order">Surirellales</named-content></kwd><kwd><named-content xmlns:xlink="http://www.w3.org/1999/xlink" content-type="family">Surirellaceae</named-content></kwd></kwd-group><mixed-citation publication-type="journal"><person-group><name><surname>Jahn</surname><given-names>Regine</given-names></name><name><surname>Kusber</surname><given-names>Wolf-Henning</given-names></name><name><surname>Cocquyt</surname><given-names>Christine</given-names></name></person-group><article-title>Differentiating <italic><tp:taxon-name><tp:taxon-name-part taxon-name-part-type="genus" reg="Iconella">Iconella</tp:taxon-name-part></tp:taxon-name></italic> from <italic><tp:taxon-name><tp:taxon-name-part taxon-name-part-type="genus" reg="Surirella">Surirella</tp:taxon-name-part></tp:taxon-name></italic> (<tp:taxon-name><tp:taxon-name-part taxon-name-part-type="class">Bacillariophyceae</tp:taxon-name-part></tp:taxon-name>): typifying four Ehrenberg names and a preliminary checklist of the African taxa</article-title><source>PhytoKeys</source><day>3</day><month>7</month><year>2017</year><volume>2017</volume><issue>82</issue><fpage>73</fpage><lpage>112</lpage><pub-id pub-id-type="doi">10.3897/phytokeys.82.13542</pub-id></mixed-citation></tp:treatment-meta><tp:nomenclature><tp:taxon-name>
              <tp:taxon-name-part taxon-name-part-type="genus" reg="Iconella">Iconella</tp:taxon-name-part>
              <tp:taxon-name-part taxon-name-part-type="species" reg="bifrons">bifrons</tp:taxon-name-part>
            </tp:taxon-name><tp:taxon-authority>(Ehrenb.) Ruck &amp; Nakov in Notulae algarum 10: 1. 2016.</tp:taxon-authority><tp:nomenclature-citation-list><tp:nomenclature-citation><tp:taxon-name> </tp:taxon-name><comment>≡ <tp:taxon-name><tp:taxon-name-part taxon-name-part-type="genus" reg="Navicula">Navicula</tp:taxon-name-part> <tp:taxon-name-part taxon-name-part-type="species" reg="bifrons">bifrons</tp:taxon-name-part></tp:taxon-name> Ehrenb. in Abh. Königl. Akad. Wiss. Berlin 1833: 259. 1834. </comment></tp:nomenclature-citation><tp:nomenclature-citation><tp:taxon-name> </tp:taxon-name><comment>≡ <tp:taxon-name><tp:taxon-name-part taxon-name-part-type="genus" reg="Surirella">Surirella</tp:taxon-name-part> <tp:taxon-name-part taxon-name-part-type="species" reg="bifrons">bifrons</tp:taxon-name-part></tp:taxon-name> (Ehrenb.) Ehrenb. in Abh. Königl. Akad. Wiss. Berlin 1841: 388. 1843. </comment></tp:nomenclature-citation></tp:nomenclature-citation-list></tp:nomenclature><tp:treatment-sec sec-type="Lectotype" id="SECID0E3QAE"><title>Lectotype</title><p>(designated here). <named-content xmlns:xlink="http://www.w3.org/1999/xlink" content-type="dwc:institutional_code" xlink:type="simple">BHUPM</named-content> 540128-6 “Trockenpräparate CXXVIII 6”. (The valve representing the lectotype is reproduced here as Fig. <xref ref-type="fig" rid="F1">1A</xref>).</p><p>
              <ext-link xmlns:xlink="http://www.w3.org/1999/xlink" xlink:type="simple" ext-link-type="uri" xlink:href="http://phycobank.org/100029">http://phycobank.org/100029</ext-link>
            </p></tp:treatment-sec><tp:treatment-sec sec-type="comments" id="SECID0ESRAE"><title>Comments.</title><p>The combination in Ehrenberg (1843) has been accepted by <xref ref-type="bibr" rid="B68">Kützing (1844</xref>: 61). The specimen of the lectotype was misprinted as “547806-3” in <xref ref-type="bibr" rid="B21">Cocquyt and Jahn (2007b)</xref> (<xref ref-type="bibr" rid="B74">McNeill et al. 2012</xref>, Art. 7.10). <italic><tp:taxon-name><tp:taxon-name-part taxon-name-part-type="genus" reg="Iconella">Iconella</tp:taxon-name-part> <tp:taxon-name-part taxon-name-part-type="species" reg="bifrons">bifrons</tp:taxon-name-part></tp:taxon-name></italic> was introduced in <xref ref-type="bibr" rid="B86">Ruck et al. (2016a)</xref> and validated in <xref ref-type="bibr" rid="B87">Ruck et al. (2016b)</xref>.</p><fig id="F1" position="float" orientation="portrait"><label>Figure 1.</label><caption><p>
                  <italic><tp:taxon-name><tp:taxon-name-part taxon-name-part-type="genus" reg="Iconella">Iconella</tp:taxon-name-part> <tp:taxon-name-part taxon-name-part-type="species" reg="bifrons">bifrons</tp:taxon-name-part></tp:taxon-name></italic> <bold>A–B</bold> Lectotype: <named-content xmlns:xlink="http://www.w3.org/1999/xlink" content-type="dwc:institutional_code" xlink:type="simple">BHUPM</named-content> 540128-6 <bold>C–D</bold> Ehrenberg's drawing <named-content xmlns:xlink="http://www.w3.org/1999/xlink" content-type="dwc:institutional_code" xlink:type="simple">BHUPM</named-content> 1130 showing different shapes of the same species in Ehrenberg's concept. Scale bar for <bold>A</bold> = 10 µm.</p></caption><graphic xmlns:xlink="http://www.w3.org/1999/xlink" xlink:href="phytokeys-82-073-g001.jpg" position="float" orientation="portrait" xlink:type="simple" id="oo_143130.jpg"/></fig></tp:treatment-sec><ref-list><ref id="B68"><mixed-citation xmlns:xlink="http://www.w3.org/1999/xlink" xlink:type="simple">
          <person-group><name name-style="western"><surname>Kützing</surname><given-names>FT</given-names></name></person-group> (<year>1844</year>) <source>Die Kieselschaligen Bacillarien oder Diatomeen</source>. <publisher-name>W. Köhne</publisher-name>, <publisher-loc>Nordhausen</publisher-loc>, [i-vii], [<fpage>1</fpage>]-<lpage>152</lpage>, pls 1–30. <ext-link xlink:type="simple" ext-link-type="doi" xlink:href="10.5962/bhl.title.64360">https://doi.org/10.5962/bhl.title.64360</ext-link></mixed-citation></ref><ref id="B21"><mixed-citation xmlns:xlink="http://www.w3.org/1999/xlink" xlink:type="simple">
          <person-group><name name-style="western"><surname>Cocquyt</surname><given-names>C</given-names></name><name name-style="western"><surname>Jahn</surname><given-names>R</given-names></name></person-group> (<year>2007b</year>) <article-title><italic><tp:taxon-name><tp:taxon-name-part taxon-name-part-type="genus">Surirella</tp:taxon-name-part> <tp:taxon-name-part taxon-name-part-type="species">fuellebornii</tp:taxon-name-part></tp:taxon-name></italic> (<tp:taxon-name><tp:taxon-name-part taxon-name-part-type="phylum">Bacillariophyta</tp:taxon-name-part></tp:taxon-name>) and related taxa: lectotypification and distribution.</article-title> <source>Systematics and Geography of Plants</source> <volume>77</volume>(<issue>2</issue>): <fpage>213</fpage>–<lpage>228</lpage>.</mixed-citation></ref><ref id="B74"><mixed-citation xmlns:xlink="http://www.w3.org/1999/xlink" xlink:type="simple">
          <person-group><name name-style="western"><surname>McNeill</surname><given-names>J</given-names></name><name name-style="western"><surname>Barrie</surname><given-names>FR</given-names></name><name name-style="western"><surname>Buck</surname><given-names>WR</given-names></name><name name-style="western"><surname>Demoulin</surname><given-names>V</given-names></name><name name-style="western"><surname>Greuter</surname><given-names>W</given-names></name><name name-style="western"><surname>Hawksworth</surname><given-names>DL</given-names></name><name name-style="western"><surname>Herendeen</surname><given-names>PS</given-names></name><name name-style="western"><surname>Knapp</surname><given-names>S</given-names></name><name name-style="western"><surname>Marhold</surname><given-names>K</given-names></name><name name-style="western"><surname>Prado</surname><given-names>J</given-names></name><name name-style="western"><surname>Prud’homme van Reine</surname><given-names>WF</given-names></name><name name-style="western"><surname>Smith</surname><given-names>GF</given-names></name><name name-style="western"><surname>Wiersema</surname><given-names>JH</given-names></name><name name-style="western"><surname>Turland</surname><given-names>NJ</given-names></name></person-group> (<year>2012</year>) <article-title>International Code of Nomenclature for algae, fungi and plants (Melbourne Code) adopted by the Eighteenth International Botanical Congress Melbourne, Australia, July 2011.</article-title> <source>Regnum Vegetabile</source> <volume>154</volume>: <fpage>1</fpage>–<lpage>208</lpage>.</mixed-citation></ref><ref id="B86"><mixed-citation xmlns:xlink="http://www.w3.org/1999/xlink" xlink:type="simple">
          <person-group><name name-style="western"><surname>Ruck</surname><given-names>EC</given-names></name><name name-style="western"><surname>Nakov</surname><given-names>T</given-names></name><name name-style="western"><surname>Alverson</surname><given-names>AJ</given-names></name><name name-style="western"><surname>Theriot</surname><given-names>EC</given-names></name></person-group> (<year>2016a</year>) <article-title>Phylogeny, ecology, morphological evolution, and reclassification of the diatom orders <tp:taxon-name><tp:taxon-name-part taxon-name-part-type="order">Surirellales</tp:taxon-name-part></tp:taxon-name> and <tp:taxon-name><tp:taxon-name-part taxon-name-part-type="order">Rhopalodiales</tp:taxon-name-part></tp:taxon-name>.</article-title> <source>Molecular Phylogenetics and Evolution</source> <volume>103</volume>: <fpage>155</fpage>–<lpage>171</lpage>. <ext-link xlink:type="simple" ext-link-type="doi" xlink:href="10.1016/j.ympev.2016.07.023">http://dx.doi.org/10.1016/j.ympev.2016.07.023</ext-link></mixed-citation></ref><ref id="B87"><mixed-citation xmlns:xlink="http://www.w3.org/1999/xlink" xlink:type="simple">
          <person-group><name name-style="western"><surname>Ruck</surname><given-names>EC</given-names></name><name name-style="western"><surname>Nakov</surname><given-names>T</given-names></name><name name-style="western"><surname>Alverson</surname><given-names>AJ</given-names></name><name name-style="western"><surname>Theriot</surname><given-names>EC</given-names></name></person-group> (<year>2016b</year>) <article-title>Nomenclatural transfers associated with the phylogenetic reclassification of the <tp:taxon-name><tp:taxon-name-part taxon-name-part-type="order">Surirellales</tp:taxon-name-part></tp:taxon-name> and <tp:taxon-name><tp:taxon-name-part taxon-name-part-type="order">Rhopalodiales</tp:taxon-name-part></tp:taxon-name>.</article-title> <source>Notulae Algarum</source> <volume>10</volume>: <fpage>1</fpage>–<lpage>4</lpage>.</mixed-citation></ref></ref-list></tp:taxon-treatment>
