# Supplementary material for: Differentiating Iconella from Surirella (Bacillariophyceae): typifying four Ehrenberg names and a preliminary checklist of the African taxa
Source: PhytoKeys. 2017 Jul 3;(82):73–112. doi: 10.3897/phytokeys.82.13542 (PMC5546391; doi:10.3897/phytokeys.82.13542)
Supplement: XML Treatment for Surirella librile [file phytokeys.82.13542-treatment3.xml]

<!DOCTYPE tp:taxon-treatment
  PUBLIC "-//TaxonX//DTD Taxonomic Treatment Publishing DTD v0 20100105//EN" "tax-treatment-NSO.dtd">
<tp:taxon-treatment xmlns:tp="http://www.plazi.org/taxpub"><tp:treatment-meta><kwd-group><label>Taxon classification</label><kwd><named-content xmlns:xlink="http://www.w3.org/1999/xlink" content-type="kingdom">Plantae</named-content></kwd><kwd><named-content xmlns:xlink="http://www.w3.org/1999/xlink" content-type="order">Surirellales</named-content></kwd><kwd><named-content xmlns:xlink="http://www.w3.org/1999/xlink" content-type="family">Surirellaceae</named-content></kwd></kwd-group><mixed-citation publication-type="journal"><person-group><name><surname>Jahn</surname><given-names>Regine</given-names></name><name><surname>Kusber</surname><given-names>Wolf-Henning</given-names></name><name><surname>Cocquyt</surname><given-names>Christine</given-names></name></person-group><article-title>Differentiating <italic><tp:taxon-name><tp:taxon-name-part taxon-name-part-type="genus" reg="Iconella">Iconella</tp:taxon-name-part></tp:taxon-name></italic> from <italic><tp:taxon-name><tp:taxon-name-part taxon-name-part-type="genus" reg="Surirella">Surirella</tp:taxon-name-part></tp:taxon-name></italic> (<tp:taxon-name><tp:taxon-name-part taxon-name-part-type="class">Bacillariophyceae</tp:taxon-name-part></tp:taxon-name>): typifying four Ehrenberg names and a preliminary checklist of the African taxa</article-title><source>PhytoKeys</source><day>3</day><month>7</month><year>2017</year><volume>2017</volume><issue>82</issue><fpage>73</fpage><lpage>112</lpage><pub-id pub-id-type="doi">10.3897/phytokeys.82.13542</pub-id></mixed-citation></tp:treatment-meta><tp:nomenclature><tp:taxon-name>
              <tp:taxon-name-part taxon-name-part-type="genus" reg="Surirella">Surirella</tp:taxon-name-part>
              <tp:taxon-name-part taxon-name-part-type="species" reg="librile">librile</tp:taxon-name-part>
            </tp:taxon-name><tp:taxon-authority>(Ehrenb.) Ehrenb. in Ber. Bekanntm. Verh. Königl. Preuss. Akad. Wiss. Berlin 1845: 139 table. 1845.</tp:taxon-authority><tp:nomenclature-citation-list><tp:nomenclature-citation><tp:taxon-name> </tp:taxon-name><comment>≡ <tp:taxon-name><tp:taxon-name-part taxon-name-part-type="genus" reg="Navicula">Navicula</tp:taxon-name-part> <tp:taxon-name-part taxon-name-part-type="species" reg="librile">librile</tp:taxon-name-part></tp:taxon-name> Ehrenb. in Abh. Königl. Akad. Wiss. Berlin 1831: 81. 1832. </comment></tp:nomenclature-citation></tp:nomenclature-citation-list></tp:nomenclature><tp:treatment-sec sec-type="Lectotype" id="SECID0EL1AE"><title>Lectotype</title><p>(designated here). [icon!] <named-content xmlns:xlink="http://www.w3.org/1999/xlink" content-type="dwc:institutional_code" xlink:type="simple">BHUPM</named-content> 1151c, d. (The cell representing the lectotype is reproduced here as Fig. <xref ref-type="fig" rid="F3">3A–B</xref>).</p><p>
              <ext-link xmlns:xlink="http://www.w3.org/1999/xlink" xlink:type="simple" ext-link-type="uri" xlink:href="http://phycobank.org/100031">http://phycobank.org/100031</ext-link>
            </p></tp:treatment-sec><tp:treatment-sec sec-type="material" id="SECID0EB2AE"><title>Further material.</title><p>
              <named-content xmlns:xlink="http://www.w3.org/1999/xlink" content-type="dwc:institutional_code" xlink:type="simple">BHUPM</named-content> 540177-3 „Trockenpräparate CLXXVII 3“ (Fig. <xref ref-type="fig" rid="F3">3D</xref>), <named-content xmlns:xlink="http://www.w3.org/1999/xlink" content-type="dwc:institutional_code" xlink:type="simple">BHUPM</named-content> 540177-4“ Trockenpräparate CLXXVII 4“ (Fig. <xref ref-type="fig" rid="F3">3C</xref>).</p></tp:treatment-sec><tp:treatment-sec sec-type="Synonyms" id="SECID0EZ2AE"><title>Synonyms.</title><p>= <italic><tp:taxon-name><tp:taxon-name-part taxon-name-part-type="genus" reg="Cymbella">Cymbella</tp:taxon-name-part> <tp:taxon-name-part taxon-name-part-type="species" reg="solea">solea</tp:taxon-name-part></tp:taxon-name></italic> Bréb. in Brébisson &amp; Godey, Alg. Falaise: 51, pl. VII, p.p. 1835.</p><p>≡ <italic><tp:taxon-name><tp:taxon-name-part taxon-name-part-type="genus" reg="Surirella">Surirella</tp:taxon-name-part> <tp:taxon-name-part taxon-name-part-type="species" reg="solea">solea</tp:taxon-name-part></tp:taxon-name></italic> (Bréb.) Bréb., Consid. Diat.: 17. 1838.</p><p>≡ <italic><tp:taxon-name><tp:taxon-name-part taxon-name-part-type="genus" reg="Cymatopleura">Cymatopleura</tp:taxon-name-part> <tp:taxon-name-part taxon-name-part-type="species" reg="solea">solea</tp:taxon-name-part></tp:taxon-name></italic> (Bréb.) W. Sm. in Ann. Mag. Nat. Hist. ser. 2. 7: 12. 1851.</p></tp:treatment-sec><tp:treatment-sec sec-type="Nomenclatural comment" id="SECID0EE4AE"><title>Nomenclatural comment.</title><p>
              <xref ref-type="bibr" rid="B40">Ehrenberg (1845a)</xref> introduced and used the name <italic><tp:taxon-name><tp:taxon-name-part taxon-name-part-type="genus" reg="Surirella">Surirella</tp:taxon-name-part> <tp:taxon-name-part taxon-name-part-type="species" reg="librile">librile</tp:taxon-name-part></tp:taxon-name></italic>. In this publication (1845a) he described all species new to science formally with a Latin diagnosis. Because he did not mark the species as new to science, Ehrenberg introduced the name <italic><tp:taxon-name><tp:taxon-name-part taxon-name-part-type="genus" reg="Surirella">Surirella</tp:taxon-name-part> <tp:taxon-name-part taxon-name-part-type="species" reg="librile">librile</tp:taxon-name-part></tp:taxon-name></italic> as a new combination of <italic><tp:taxon-name><tp:taxon-name-part taxon-name-part-type="genus" reg="Navicula">Navicula</tp:taxon-name-part> <tp:taxon-name-part taxon-name-part-type="species" reg="librile">librile</tp:taxon-name-part></tp:taxon-name></italic> under the then accepted genus name <italic><tp:taxon-name><tp:taxon-name-part taxon-name-part-type="genus" reg="Surirella">Surirella</tp:taxon-name-part></tp:taxon-name></italic>. This combination can be verified <!--PageBreak-->by the images <xref ref-type="bibr" rid="B42">Ehrenberg (1854)</xref> provided e.g. for Berlin material “Brakisches, strichweis lebendes, Erdlager unter Berlin” (<xref ref-type="bibr" rid="B42">Ehrenberg 1854</xref>: pl. 14: fig. 38).</p></tp:treatment-sec><tp:treatment-sec sec-type="Taxonomical comment" id="SECID0EA6AE"><title>Taxonomical comment.</title><p>
              <xref ref-type="bibr" rid="B34">Ehrenberg (1832)</xref> published <italic><tp:taxon-name><tp:taxon-name-part taxon-name-part-type="genus" reg="Navicula">Navicula</tp:taxon-name-part> <tp:taxon-name-part taxon-name-part-type="species" reg="librile">librile</tp:taxon-name-part></tp:taxon-name></italic> by a description which included the length of 1/10 Paris Line which is 225.6 µm. But this measurement does not correspond to the first observations he made in Berlin 1826 drawn on a small piece of paper (Fig. <xref ref-type="fig" rid="F3">3E</xref>) and glued onto the drawing sheet <named-content xmlns:xlink="http://www.w3.org/1999/xlink" content-type="dwc:institutional_code" xlink:type="simple">BHUPM</named-content> 1151. Nevertheless, the published measurement corresponds perfectly to two of his specimens on his drawing sheet <named-content xmlns:xlink="http://www.w3.org/1999/xlink" content-type="dwc:institutional_code" xlink:type="simple">BHUPM</named-content> 1151 showing a living cell in valvar and girdle view (Fig. <xref ref-type="fig" rid="F3">3A–B</xref>). Therefore, <xref ref-type="bibr" rid="B34">Ehrenberg (1832)</xref> was the first who described the species which was some years later described again as <italic><tp:taxon-name><tp:taxon-name-part taxon-name-part-type="genus" reg="Cymbella">Cymbella</tp:taxon-name-part> <tp:taxon-name-part taxon-name-part-type="species" reg="solea">solea</tp:taxon-name-part></tp:taxon-name></italic> Bréb. &amp; Godey (1835) which was later recombined as <italic><tp:taxon-name><tp:taxon-name-part taxon-name-part-type="genus" reg="Cymatopleura">Cymatopleura</tp:taxon-name-part> <tp:taxon-name-part taxon-name-part-type="species" reg="solea">solea</tp:taxon-name-part></tp:taxon-name></italic> (Bréb.) W. Sm. (1851) and became type of the name of the genus <italic><tp:taxon-name><tp:taxon-name-part taxon-name-part-type="genus" reg="Cymatopleura">Cymatopleura</tp:taxon-name-part></tp:taxon-name></italic> (<xref ref-type="bibr" rid="B91">Smith 1851</xref>). Ehrenberg’s specimens, probably deposited in 1835 or 1836 (see <xref ref-type="bibr" rid="B37">Ehrenberg 1838</xref>) give proof (Fig. <xref ref-type="fig" rid="F3">3C–D</xref>) of his earlier findings (<xref ref-type="bibr" rid="B34">Ehrenberg 1832</xref>). In addition, Ehrenberg apparently also observed the form which is identified today as “<tp:taxon-name><tp:taxon-name-part taxon-name-part-type="genus" reg="Cymatopleura">Cymatopleura</tp:taxon-name-part> <tp:taxon-name-part taxon-name-part-type="species" reg="solea">solea</tp:taxon-name-part> <tp:taxon-name-part taxon-name-part-type="infraspecific-rank">var.</tp:taxon-name-part> <tp:taxon-name-part taxon-name-part-type="variety" reg="apiculata">apiculata</tp:taxon-name-part></tp:taxon-name>” (cf. Fig. <xref ref-type="fig" rid="F3">3F, e</xref>.g. Krammer &amp; Lange-Bertalot 1988, <xref ref-type="bibr" rid="B50">Hofmann et al. 2013</xref>). <xref ref-type="bibr" rid="B89">Schoeman and Archibald (1979)</xref> had accepted Ehrenberg’s taxon as having priority under <italic><tp:taxon-name><tp:taxon-name-part taxon-name-part-type="genus" reg="Cymatopleura">Cymatopleura</tp:taxon-name-part></tp:taxon-name></italic>. Later <italic><tp:taxon-name><tp:taxon-name-part taxon-name-part-type="genus" reg="Cymatopleura">Cymatopleura</tp:taxon-name-part></tp:taxon-name></italic> was conserved against <italic><tp:taxon-name><tp:taxon-name-part taxon-name-part-type="genus" reg="Sphinctocystis">Sphinctocystis</tp:taxon-name-part></tp:taxon-name></italic> Hassall with <italic><tp:taxon-name><tp:taxon-name-part taxon-name-part-type="genus" reg="Cymatopleura">Cymatopleura</tp:taxon-name-part> <tp:taxon-name-part taxon-name-part-type="species" reg="solea">solea</tp:taxon-name-part></tp:taxon-name></italic> as its type (see <xref ref-type="bibr" rid="B98">Wiersema et al. 2015</xref>). Since <italic><tp:taxon-name><tp:taxon-name-part taxon-name-part-type="genus" reg="Cymatopleura">Cymatopleura</tp:taxon-name-part></tp:taxon-name></italic> is here not accepted at the rank of a genus, this conservation is not applicable to our taxonomic treatment.</p><fig id="F3" position="float" orientation="portrait"><label>Figure 3.</label><caption><p>
                  <italic><tp:taxon-name><tp:taxon-name-part taxon-name-part-type="genus" reg="Surirella">Surirella</tp:taxon-name-part> <tp:taxon-name-part taxon-name-part-type="species" reg="librile">librile</tp:taxon-name-part></tp:taxon-name></italic>. Lectotype: Drawing <named-content xmlns:xlink="http://www.w3.org/1999/xlink" content-type="dwc:institutional_code" xlink:type="simple">BHUPM</named-content> 1151. <bold>A</bold> Girdle view representing the lectotype (corresponding to preparation <named-content xmlns:xlink="http://www.w3.org/1999/xlink" content-type="dwc:institutional_code" xlink:type="simple">BHUPM</named-content> 540177-3 in 3D) <bold>B</bold> Valvar view representing the lectotype; Ehrenberg indicated two views of one cell with dots between the undulated girdle view in A and the valvar view in B. <bold>C</bold> Corresponding preparation <named-content xmlns:xlink="http://www.w3.org/1999/xlink" content-type="dwc:institutional_code" xlink:type="simple">BHUPM</named-content> 540177-4 <bold>D</bold> Corresponding preparation <named-content xmlns:xlink="http://www.w3.org/1999/xlink" content-type="dwc:institutional_code" xlink:type="simple">BHUPM</named-content> 540177-3 <bold>E</bold> Documentation of Ehrenberg’s observations in 1826 <bold>F</bold> Small cells in girdle view not correponding to the published protologue. Scale bar for <bold>C–D</bold> = 10 µm.</p></caption><graphic xmlns:xlink="http://www.w3.org/1999/xlink" xlink:href="phytokeys-82-073-g003.jpg" position="float" orientation="portrait" xlink:type="simple" id="oo_143132.jpg"/></fig></tp:treatment-sec><ref-list><ref id="B40"><mixed-citation xmlns:xlink="http://www.w3.org/1999/xlink" xlink:type="simple">
          <person-group><name name-style="western"><surname>Ehrenberg</surname><given-names>CG</given-names></name></person-group> (<year>1845a</year>) <article-title>Über vulkanischen Infusorien-Tuff am Rhein, auf der Insel Ascension, in Patagonien und im Phonolith von Wisterschan, und über einen anscheinend organischen Einschluss im Trachyt vom Zimspan.</article-title> <source>Bericht über die zur Bekanntmachung geeigneten Verhandlungen der Königlich Preussischen Akademie der Wissenschaften zu Berlin,</source> <volume>1845</volume>: <fpage>133</fpage>–<lpage>149</lpage>.</mixed-citation></ref><ref id="B42"><mixed-citation xmlns:xlink="http://www.w3.org/1999/xlink" xlink:type="simple">
          <person-group><name name-style="western"><surname>Ehrenberg</surname><given-names>CG</given-names></name></person-group> (<year>1854</year>) <source>Mikrogeologie. Das Erden und Felsen schaffende Wirken des unsichtbar kleinen selbstständigen Lebens auf der Erde. Atlas</source>. <publisher-loc>Leipzig</publisher-loc>.</mixed-citation></ref><ref id="B34"><mixed-citation xmlns:xlink="http://www.w3.org/1999/xlink" xlink:type="simple">
          <person-group><name name-style="western"><surname>Ehrenberg</surname><given-names>CG</given-names></name></person-group> (<year>1832</year>) <article-title>Über die Entwicklung und Lebensdauer der Infusionsthiere nebst ferneren Beiträgen zu einer Vergleichung ihrer organischen Systeme</article-title>. <source>Abhandlungen der Königlichen Akademie der Wissenschaften in Berlin 1831</source>: <fpage>1</fpage>–<lpage>154</lpage>, Tafel 1–4.</mixed-citation></ref><ref id="B91"><mixed-citation xmlns:xlink="http://www.w3.org/1999/xlink" xlink:type="simple">
          <person-group><name name-style="western"><surname>Smith</surname><given-names>W</given-names></name></person-group> (<year>1851</year>) <article-title>Notes on the <tp:taxon-name><tp:taxon-name-part taxon-name-part-type="family">Diatomaceae</tp:taxon-name-part></tp:taxon-name>, with descriptions of Britisch species included in the genera <italic><tp:taxon-name><tp:taxon-name-part taxon-name-part-type="genus">Campylodiscus</tp:taxon-name-part></tp:taxon-name></italic>, <italic><tp:taxon-name><tp:taxon-name-part taxon-name-part-type="genus">Surirella</tp:taxon-name-part></tp:taxon-name></italic>, <italic><tp:taxon-name><tp:taxon-name-part taxon-name-part-type="genus">Cymatopleura</tp:taxon-name-part></tp:taxon-name></italic></article-title>. <source>Annals and magazine of natural history, including zoology, botany, and geology</source>. <publisher-loc>London</publisher-loc>, <volume>7</volume>: <fpage>1</fpage>–<lpage>14</lpage>, 3 pl.</mixed-citation></ref><ref id="B37"><mixed-citation xmlns:xlink="http://www.w3.org/1999/xlink" xlink:type="simple">
          <person-group><name name-style="western"><surname>Ehrenberg</surname><given-names>CG</given-names></name></person-group> (<year>1838</year>) <source>Die Infusionsthierchen als vollkommene Organismen</source>. <lpage>Leipzig</lpage>.</mixed-citation></ref><ref id="B50"><mixed-citation xmlns:xlink="http://www.w3.org/1999/xlink" xlink:type="simple">
          <person-group><name name-style="western"><surname>Hofmann</surname><given-names>G</given-names></name><name name-style="western"><surname>Lange-Bertalot</surname><given-names>H</given-names></name><name name-style="western"><surname>Werum</surname><given-names>M</given-names></name></person-group> (<year>2013</year>) <source>Diatomeen im Süßwasser-Benthos von Mitteleuropa. Bestimmungsflora Kieselalgen für die ökologische Praxis. Über 700 der häufigsten Arten und ihre Ökologie</source>. <publisher-loc>Königstein</publisher-loc>, <publisher-name>Koeltz Scientific Books</publisher-name>.</mixed-citation></ref><ref id="B89"><mixed-citation xmlns:xlink="http://www.w3.org/1999/xlink" xlink:type="simple">
          <person-group><name name-style="western"><surname>Schoeman</surname><given-names>FR</given-names></name><name name-style="western"><surname>Archibald</surname><given-names>REM</given-names></name></person-group> (<year>1979</year>) <article-title>The diatom flora of Southern Africa</article-title>.<source>CSIR Special Report WAT</source> <volume>50</volume>(<issue>5</issue>). <publisher-loc>Pretoria</publisher-loc>.</mixed-citation></ref><ref id="B98"><mixed-citation xmlns:xlink="http://www.w3.org/1999/xlink" xlink:type="simple">
          <person-group><name name-style="western"><surname>Wiersema</surname><given-names>JH</given-names></name><name name-style="western"><surname>McNeill</surname><given-names>J</given-names></name><name name-style="western"><surname>Turland</surname><given-names>NJ</given-names></name><name name-style="western"><surname>Barrie</surname><given-names>FR</given-names></name><name name-style="western"><surname>Buck</surname><given-names>WR</given-names></name><name name-style="western"><surname>Demoulin</surname><given-names>V</given-names></name><name name-style="western"><surname>Greuter</surname><given-names>W</given-names></name><name name-style="western"><surname>Hawksworth</surname><given-names>DL</given-names></name><name name-style="western"><surname>Herendeen</surname><given-names>PS</given-names></name><name name-style="western"><surname>Knapp</surname><given-names>S</given-names></name><name name-style="western"><surname>Marhold</surname><given-names>K</given-names></name><name name-style="western"><surname>Prado</surname><given-names>J</given-names></name><name name-style="western"><surname>Prud’homme Van Reine</surname><given-names>WF</given-names></name><name name-style="western"><surname>Smith</surname><given-names>GF</given-names></name></person-group> (<year>2015</year>) <article-title>International Code of Nomenclature for algae, fungi and plants (Melbourne Code). Apendices II-VIII.</article-title> <source>Regnum Vegetabile</source> <volume>157</volume>: <fpage>1</fpage>–<lpage>492</lpage>.</mixed-citation></ref></ref-list></tp:taxon-treatment>
