# Supplementary material for: Differentiating Iconella from Surirella (Bacillariophyceae): typifying four Ehrenberg names and a preliminary checklist of the African taxa
Source: PhytoKeys. 2017 Jul 3;(82):73–112. doi: 10.3897/phytokeys.82.13542 (PMC5546391; doi:10.3897/phytokeys.82.13542)
Supplement: XML Treatment for Surirella undulata [file phytokeys.82.13542-treatment4.xml]

<!DOCTYPE tp:taxon-treatment
  PUBLIC "-//TaxonX//DTD Taxonomic Treatment Publishing DTD v0 20100105//EN" "tax-treatment-NSO.dtd">
<tp:taxon-treatment xmlns:tp="http://www.plazi.org/taxpub"><tp:treatment-meta><kwd-group><label>Taxon classification</label><kwd><named-content xmlns:xlink="http://www.w3.org/1999/xlink" content-type="kingdom">Plantae</named-content></kwd><kwd><named-content xmlns:xlink="http://www.w3.org/1999/xlink" content-type="order">Surirellales</named-content></kwd><kwd><named-content xmlns:xlink="http://www.w3.org/1999/xlink" content-type="family">Surirellaceae</named-content></kwd></kwd-group><mixed-citation publication-type="journal"><person-group><name><surname>Jahn</surname><given-names>Regine</given-names></name><name><surname>Kusber</surname><given-names>Wolf-Henning</given-names></name><name><surname>Cocquyt</surname><given-names>Christine</given-names></name></person-group><article-title>Differentiating <italic><tp:taxon-name><tp:taxon-name-part taxon-name-part-type="genus" reg="Iconella">Iconella</tp:taxon-name-part></tp:taxon-name></italic> from <italic><tp:taxon-name><tp:taxon-name-part taxon-name-part-type="genus" reg="Surirella">Surirella</tp:taxon-name-part></tp:taxon-name></italic> (<tp:taxon-name><tp:taxon-name-part taxon-name-part-type="class">Bacillariophyceae</tp:taxon-name-part></tp:taxon-name>): typifying four Ehrenberg names and a preliminary checklist of the African taxa</article-title><source>PhytoKeys</source><day>3</day><month>7</month><year>2017</year><volume>2017</volume><issue>82</issue><fpage>73</fpage><lpage>112</lpage><pub-id pub-id-type="doi">10.3897/phytokeys.82.13542</pub-id></mixed-citation></tp:treatment-meta><tp:nomenclature><tp:taxon-name>
              <tp:taxon-name-part taxon-name-part-type="genus" reg="Surirella">Surirella</tp:taxon-name-part>
              <tp:taxon-name-part taxon-name-part-type="species" reg="undulata">undulata</tp:taxon-name-part>
            </tp:taxon-name><tp:taxon-authority>(Ehrenb.) Ehrenb. in Ber. Bekanntm. Verh. Königl. Preuss. Akad. Wiss. Berlin 1845: 307. 1845.</tp:taxon-authority><tp:nomenclature-citation-list><tp:nomenclature-citation><tp:taxon-name/><comment>≡ <tp:taxon-name><tp:taxon-name-part taxon-name-part-type="genus" reg="Navicula">Navicula</tp:taxon-name-part></tp:taxon-name>? <tp:taxon-name><tp:taxon-name-part taxon-name-part-type="species" reg="undulata">undulata</tp:taxon-name-part></tp:taxon-name> Ehrenb., Infusionsthierchen, 187, pl. XXI: fig. XVI. 1838. </comment></tp:nomenclature-citation></tp:nomenclature-citation-list></tp:nomenclature><tp:treatment-sec sec-type="Lectotype" id="SECID0ERHAG"><title>Lectotype</title><p>(designated here). <named-content xmlns:xlink="http://www.w3.org/1999/xlink" content-type="dwc:institutional_code" xlink:type="simple">BHUPM</named-content> 540138-6 “Trockenpräparate CXXXVIII 6” (The valve representing the lectotype is reproduced here as Fig. <xref ref-type="fig" rid="F4">4D</xref>).</p><p>
              <ext-link xmlns:xlink="http://www.w3.org/1999/xlink" xlink:type="simple" ext-link-type="uri" xlink:href="http://phycobank.org/100032">http://phycobank.org/100032</ext-link>
            </p></tp:treatment-sec><tp:treatment-sec sec-type="material" id="SECID0EHIAG"><title>Further original material.</title><p>Drawing <named-content xmlns:xlink="http://www.w3.org/1999/xlink" content-type="dwc:institutional_code" xlink:type="simple">BHUPM</named-content> 1163.</p><p>
              <bold>Synonyms.</bold>
            </p><p>
              <italic><tp:taxon-name><tp:taxon-name-part taxon-name-part-type="genus" reg="Surirella">Surirella</tp:taxon-name-part> <tp:taxon-name-part taxon-name-part-type="species" reg="elliptica">elliptica</tp:taxon-name-part></tp:taxon-name></italic> Bréb. ex Kütz., Kieselschal. Bacill., 61, pl. 28: fig. 28. 1844.</p><p>≡ <italic><tp:taxon-name><tp:taxon-name-part taxon-name-part-type="genus" reg="Cymatopleura">Cymatopleura</tp:taxon-name-part> <tp:taxon-name-part taxon-name-part-type="species" reg="elliptica">elliptica</tp:taxon-name-part></tp:taxon-name></italic> (Bréb. ex Kütz.) W. Sm. in Ann. Mag. Nat. Hist. ser. 2, 7: 13. 1851.</p></tp:treatment-sec><tp:treatment-sec sec-type="comments" id="SECID0EQJAG"><title>Comment.</title><p>
              <xref ref-type="bibr" rid="B41">Ehrenberg (1845b)</xref> introduced and used the name <italic><tp:taxon-name><tp:taxon-name-part taxon-name-part-type="genus" reg="Surirella">Surirella</tp:taxon-name-part> <tp:taxon-name-part taxon-name-part-type="species" reg="undulata">undulata</tp:taxon-name-part></tp:taxon-name></italic>. In this publication he described all species new to science formally with a Latin diagnosis. Because he did not mark the species as new to science, Ehrenberg introduced the name <italic><tp:taxon-name><tp:taxon-name-part taxon-name-part-type="genus" reg="Surirella">Surirella</tp:taxon-name-part> <tp:taxon-name-part taxon-name-part-type="species" reg="undulata">undulata</tp:taxon-name-part></tp:taxon-name></italic> as a new combination of <italic><tp:taxon-name><tp:taxon-name-part taxon-name-part-type="genus" reg="Navicula">Navicula</tp:taxon-name-part> <tp:taxon-name-part taxon-name-part-type="species" reg="undulata">undulata</tp:taxon-name-part></tp:taxon-name></italic> under the then accepted genus name <italic><tp:taxon-name><tp:taxon-name-part taxon-name-part-type="genus" reg="Surirella">Surirella</tp:taxon-name-part></tp:taxon-name></italic>. This combination can be verified by the drawing <xref ref-type="bibr" rid="B42">Ehrenberg (1854)</xref> provided e.g. for Berlin material “Brakisches, strichweis lebendes, Erdlager unter Berlin” (<xref ref-type="bibr" rid="B42">Ehrenberg 1854</xref>: pl. 14: fig. 39). Since Ehrenberg published this taxon name already in 1838, his name has priority over <italic><tp:taxon-name><tp:taxon-name-part taxon-name-part-type="genus" reg="Surirella">Surirella</tp:taxon-name-part> <tp:taxon-name-part taxon-name-part-type="species" reg="elliptica">elliptica</tp:taxon-name-part></tp:taxon-name></italic>.</p><fig id="F4" position="float" orientation="portrait"><label>Figure 4.</label><caption><p>
                  <italic><tp:taxon-name><tp:taxon-name-part taxon-name-part-type="genus" reg="Surirella">Surirella</tp:taxon-name-part> <tp:taxon-name-part taxon-name-part-type="species" reg="undulata">undulata</tp:taxon-name-part></tp:taxon-name></italic>. <bold>A–C</bold> Drawing <named-content xmlns:xlink="http://www.w3.org/1999/xlink" content-type="dwc:institutional_code" xlink:type="simple">BHUPM</named-content> 1163 <bold>D</bold> Lectotype: <named-content xmlns:xlink="http://www.w3.org/1999/xlink" content-type="dwc:institutional_code" xlink:type="simple">BHUPM</named-content> 540138-6, Trockenpräparate CXXXVIII 6. Scale bar for <bold>D</bold> = 10 µm.</p></caption><graphic xmlns:xlink="http://www.w3.org/1999/xlink" xlink:href="phytokeys-82-073-g004.jpg" position="float" orientation="portrait" xlink:type="simple" id="oo_143133.jpg"/></fig><!--PageBreak--></tp:treatment-sec><ref-list><ref id="B41"><mixed-citation xmlns:xlink="http://www.w3.org/1999/xlink" xlink:type="simple">
          <person-group><name name-style="western"><surname>Ehrenberg</surname><given-names>CG</given-names></name></person-group> (<year>1845b</year>) <article-title>Über die kleinsten Lebensformen in Portugal und Spanien. Bericht über die zur Bekanntmachung geeigneten Verhandlungen der Königlich Preussischen Akademie der Wissenschaften zu Berlin.</article-title> <volume>1845</volume>: <fpage>304</fpage>–<lpage>308</lpage>.</mixed-citation></ref><ref id="B42"><mixed-citation xmlns:xlink="http://www.w3.org/1999/xlink" xlink:type="simple">
          <person-group><name name-style="western"><surname>Ehrenberg</surname><given-names>CG</given-names></name></person-group> (<year>1854</year>) <source>Mikrogeologie. Das Erden und Felsen schaffende Wirken des unsichtbar kleinen selbstständigen Lebens auf der Erde. Atlas</source>. <publisher-loc>Leipzig</publisher-loc>.</mixed-citation></ref></ref-list></tp:taxon-treatment>
