# Supplementary material for: Differentiating Iconella from Surirella (Bacillariophyceae): typifying four Ehrenberg names and a preliminary checklist of the African taxa
Source: PhytoKeys. 2017 Jul 3;(82):73–112. doi: 10.3897/phytokeys.82.13542 (PMC5546391; doi:10.3897/phytokeys.82.13542)
Supplement: XML Treatment for Iconella effusa [file phytokeys.82.13542-treatment26.xml]

<!DOCTYPE tp:taxon-treatment
  PUBLIC "-//TaxonX//DTD Taxonomic Treatment Publishing DTD v0 20100105//EN" "tax-treatment-NSO.dtd">
<tp:taxon-treatment xmlns:tp="http://www.plazi.org/taxpub"><tp:treatment-meta><kwd-group><label>Taxon classification</label><kwd><named-content xmlns:xlink="http://www.w3.org/1999/xlink" content-type="kingdom">Plantae</named-content></kwd><kwd><named-content xmlns:xlink="http://www.w3.org/1999/xlink" content-type="order">Surirellales</named-content></kwd><kwd><named-content xmlns:xlink="http://www.w3.org/1999/xlink" content-type="family">Surirellaceae</named-content></kwd></kwd-group><mixed-citation publication-type="journal"><person-group><name><surname>Jahn</surname><given-names>Regine</given-names></name><name><surname>Kusber</surname><given-names>Wolf-Henning</given-names></name><name><surname>Cocquyt</surname><given-names>Christine</given-names></name></person-group><article-title>Differentiating <italic><tp:taxon-name><tp:taxon-name-part taxon-name-part-type="genus" reg="Iconella">Iconella</tp:taxon-name-part></tp:taxon-name></italic> from <italic><tp:taxon-name><tp:taxon-name-part taxon-name-part-type="genus" reg="Surirella">Surirella</tp:taxon-name-part></tp:taxon-name></italic> (<tp:taxon-name><tp:taxon-name-part taxon-name-part-type="class">Bacillariophyceae</tp:taxon-name-part></tp:taxon-name>): typifying four Ehrenberg names and a preliminary checklist of the African taxa</article-title><source>PhytoKeys</source><day>3</day><month>7</month><year>2017</year><volume>2017</volume><issue>82</issue><fpage>73</fpage><lpage>112</lpage><pub-id pub-id-type="doi">10.3897/phytokeys.82.13542</pub-id></mixed-citation></tp:treatment-meta><tp:nomenclature><tp:taxon-name>
              <tp:taxon-name-part taxon-name-part-type="genus" reg="Iconella">Iconella</tp:taxon-name-part>
              <tp:taxon-name-part taxon-name-part-type="species" reg="effusa">effusa</tp:taxon-name-part>
            </tp:taxon-name><tp:taxon-authority>(Hust.) Cocquyt &amp; R. Jahn</tp:taxon-authority><tp:taxon-status xmlns:xlink="http://www.w3.org/1999/xlink" xlink:type="simple">comb. nov.</tp:taxon-status><tp:nomenclature-citation-list><tp:nomenclature-citation><tp:taxon-name> </tp:taxon-name><comment>≡ <tp:taxon-name><tp:taxon-name-part taxon-name-part-type="genus" reg="Surirella">Surirella</tp:taxon-name-part> <tp:taxon-name-part taxon-name-part-type="species" reg="effusa">effusa</tp:taxon-name-part></tp:taxon-name> Hust. in A.W.F. Schmidt, Atlas Diatom.-Kunde, pl. 357: figs 1, 2. 1925. </comment></tp:nomenclature-citation></tp:nomenclature-citation-list></tp:nomenclature><tp:treatment-sec sec-type="Lectotype" id="SECID0EVVAI"><title>Lectotype</title><p>(designated by <xref ref-type="bibr" rid="B90">Simonsen 1987</xref>). <named-content xmlns:xlink="http://www.w3.org/1999/xlink" content-type="dwc:institutional_code" xlink:type="simple">BRM</named-content> X2/9 Lake Tanganyika “Tanganika See. 6”.</p><p>
              <ext-link xmlns:xlink="http://www.w3.org/1999/xlink" xlink:type="simple" ext-link-type="uri" xlink:href="http://phycobank.org/100054">http://phycobank.org/100054</ext-link>
            </p></tp:treatment-sec><tp:treatment-sec sec-type="comments" id="SECID0ELWAI"><title>Comment.</title><p>Although Hustedt (in <xref ref-type="bibr" rid="B51">Huber-Pestalozzi 1942</xref>) reported this taxon as “nicht selten” it was never observed by other investigators.</p></tp:treatment-sec><ref-list><ref id="B90"><mixed-citation xmlns:xlink="http://www.w3.org/1999/xlink" xlink:type="simple">
          <person-group><name name-style="western"><surname>Simonsen</surname><given-names>R</given-names></name></person-group> (<year>1987</year>) <source>Atlas and catalogue of the diatom types of Friedrich Hustedt</source>. <volume>1</volume>–<volume>3</volume>. <publisher-name>J. Cramer</publisher-name>, <publisher-loc>Berlin &amp; Stuttgart</publisher-loc>.</mixed-citation></ref><ref id="B51"><mixed-citation xmlns:xlink="http://www.w3.org/1999/xlink" xlink:type="simple">
          <person-group><name name-style="western"><surname>Huber-Pestalozzi</surname><given-names>G</given-names></name></person-group> (<year>1942</year>) <article-title>Das Phytoplankton des Süsswassers</article-title>. In: Thienemann A (ed.): <source>Die Binnengewässer</source>, <volume>16</volume>(<issue>2</issue>/<issue>2</issue>). <publisher-name>Schweizerbart'sche Verlag</publisher-name>, <publisher-loc>Stuttgart</publisher-loc>.</mixed-citation></ref></ref-list></tp:taxon-treatment>
