# Supplementary material for: Differentiating Iconella from Surirella (Bacillariophyceae): typifying four Ehrenberg names and a preliminary checklist of the African taxa
Source: PhytoKeys. 2017 Jul 3;(82):73–112. doi: 10.3897/phytokeys.82.13542 (PMC5546391; doi:10.3897/phytokeys.82.13542)
Supplement: XML Treatment for Iconella murielae [file phytokeys.82.13542-treatment43.xml]

<!DOCTYPE tp:taxon-treatment
  PUBLIC "-//TaxonX//DTD Taxonomic Treatment Publishing DTD v0 20100105//EN" "tax-treatment-NSO.dtd">
<tp:taxon-treatment xmlns:tp="http://www.plazi.org/taxpub"><tp:treatment-meta><kwd-group><label>Taxon classification</label><kwd><named-content xmlns:xlink="http://www.w3.org/1999/xlink" content-type="kingdom">Plantae</named-content></kwd><kwd><named-content xmlns:xlink="http://www.w3.org/1999/xlink" content-type="order">Surirellales</named-content></kwd><kwd><named-content xmlns:xlink="http://www.w3.org/1999/xlink" content-type="family">Surirellaceae</named-content></kwd></kwd-group><mixed-citation publication-type="journal"><person-group><name><surname>Jahn</surname><given-names>Regine</given-names></name><name><surname>Kusber</surname><given-names>Wolf-Henning</given-names></name><name><surname>Cocquyt</surname><given-names>Christine</given-names></name></person-group><article-title>Differentiating <italic><tp:taxon-name><tp:taxon-name-part taxon-name-part-type="genus" reg="Iconella">Iconella</tp:taxon-name-part></tp:taxon-name></italic> from <italic><tp:taxon-name><tp:taxon-name-part taxon-name-part-type="genus" reg="Surirella">Surirella</tp:taxon-name-part></tp:taxon-name></italic> (<tp:taxon-name><tp:taxon-name-part taxon-name-part-type="class">Bacillariophyceae</tp:taxon-name-part></tp:taxon-name>): typifying four Ehrenberg names and a preliminary checklist of the African taxa</article-title><source>PhytoKeys</source><day>3</day><month>7</month><year>2017</year><volume>2017</volume><issue>82</issue><fpage>73</fpage><lpage>112</lpage><pub-id pub-id-type="doi">10.3897/phytokeys.82.13542</pub-id></mixed-citation></tp:treatment-meta><tp:nomenclature><tp:taxon-name>
              <tp:taxon-name-part taxon-name-part-type="genus" reg="Iconella">Iconella</tp:taxon-name-part>
              <tp:taxon-name-part taxon-name-part-type="species" reg="murielae">murielae</tp:taxon-name-part>
            </tp:taxon-name><tp:taxon-authority>(Compère) Cocquyt &amp; R. Jahn</tp:taxon-authority><tp:taxon-status xmlns:xlink="http://www.w3.org/1999/xlink" xlink:type="simple">comb. nov.</tp:taxon-status><tp:nomenclature-citation-list><tp:nomenclature-citation><tp:taxon-name> </tp:taxon-name><comment>≡ <tp:taxon-name><tp:taxon-name-part taxon-name-part-type="genus" reg="Surirella">Surirella</tp:taxon-name-part> <tp:taxon-name-part taxon-name-part-type="species" reg="murielae">murielae</tp:taxon-name-part></tp:taxon-name> Compère in Bull. Jard. Bot. Nat. Belg. 45: 381, figs 12, 26. 1975. </comment></tp:nomenclature-citation></tp:nomenclature-citation-list></tp:nomenclature><tp:treatment-sec sec-type="Holotype" id="SECID0EYPCI"><title>Holotype.</title><p>
              <named-content xmlns:xlink="http://www.w3.org/1999/xlink" content-type="dwc:institutional_code" xlink:type="simple">BR</named-content> 984, Compère 3875. “Lac Tchad, à 10 km au N du delta du Chari, plancton”.</p><p>
              <ext-link xmlns:xlink="http://www.w3.org/1999/xlink" xlink:type="simple" ext-link-type="uri" xlink:href="http://phycobank.org/100071">http://phycobank.org/100071</ext-link>
            </p></tp:treatment-sec><tp:treatment-sec sec-type="comments" id="SECID0EKQCI"><title>Comment.</title><p>This species is illustrated by LM and SEM in <xref ref-type="bibr" rid="B5">Bogaerts et al. (2014)</xref>, additional illustrations are given here in Fig. <xref ref-type="fig" rid="F5">5</xref>.</p><fig id="F5" position="float" orientation="portrait"><label>Figure 5.</label><caption><p>
                  <italic><tp:taxon-name><tp:taxon-name-part taxon-name-part-type="genus" reg="Iconella">Iconella</tp:taxon-name-part> <tp:taxon-name-part taxon-name-part-type="species" reg="murielae">murielae</tp:taxon-name-part></tp:taxon-name></italic>. Valve from the holotype slide <named-content xmlns:xlink="http://www.w3.org/1999/xlink" content-type="dwc:institutional_code" xlink:type="simple">BR</named-content> 984. <bold>A, C</bold> Overview of the entire valve at different foci <bold>B, D</bold> Detail of the middle part of the valve at different foci <bold>B</bold> is showing the fenestral openings below the raphe canal and <bold>D</bold> the striae and the transapical undulations. Scale bar for <bold>A, C</bold> = 20 µm; scale bar for <bold>B, D</bold> = 10 µm.</p></caption><graphic xmlns:xlink="http://www.w3.org/1999/xlink" xlink:href="phytokeys-82-073-g005.jpg" position="float" orientation="portrait" xlink:type="simple" id="oo_143134.jpg"/></fig></tp:treatment-sec><ref-list><ref id="B5"><mixed-citation xmlns:xlink="http://www.w3.org/1999/xlink" xlink:type="simple">
          <person-group><name name-style="western"><surname>Bogaerts</surname><given-names>A</given-names></name><name name-style="western"><surname>de Haan</surname><given-names>M</given-names></name><name name-style="western"><surname>Van de Vijver</surname><given-names>B</given-names></name><name name-style="western"><surname>Cocquyt</surname><given-names>C</given-names></name></person-group> (<year>2014</year>) <article-title>A complete catalogue of algal taxa described by Pierre Compère.</article-title> <source>Plant Ecology and Evolution</source> <volume>147</volume>(<issue>3</issue>): <fpage>311</fpage>–<lpage>324</lpage>. <ext-link xlink:type="simple" ext-link-type="doi" xlink:href="10.5091/plecevo.2014.993">https://doi.org/10.5091/plecevo.2014.993</ext-link></mixed-citation></ref></ref-list></tp:taxon-treatment>
