# Supplementary material for: Differentiating Iconella from Surirella (Bacillariophyceae): typifying four Ehrenberg names and a preliminary checklist of the African taxa
Source: PhytoKeys. 2017 Jul 3;(82):73–112. doi: 10.3897/phytokeys.82.13542 (PMC5546391; doi:10.3897/phytokeys.82.13542)
Supplement: XML Treatment for Iconella nyassae [file phytokeys.82.13542-treatment46.xml]

<!DOCTYPE tp:taxon-treatment
  PUBLIC "-//TaxonX//DTD Taxonomic Treatment Publishing DTD v0 20100105//EN" "tax-treatment-NSO.dtd">
<tp:taxon-treatment xmlns:tp="http://www.plazi.org/taxpub"><tp:treatment-meta><kwd-group><label>Taxon classification</label><kwd><named-content xmlns:xlink="http://www.w3.org/1999/xlink" content-type="kingdom">Plantae</named-content></kwd><kwd><named-content xmlns:xlink="http://www.w3.org/1999/xlink" content-type="order">Surirellales</named-content></kwd><kwd><named-content xmlns:xlink="http://www.w3.org/1999/xlink" content-type="family">Surirellaceae</named-content></kwd></kwd-group><mixed-citation publication-type="journal"><person-group><name><surname>Jahn</surname><given-names>Regine</given-names></name><name><surname>Kusber</surname><given-names>Wolf-Henning</given-names></name><name><surname>Cocquyt</surname><given-names>Christine</given-names></name></person-group><article-title>Differentiating <italic><tp:taxon-name><tp:taxon-name-part taxon-name-part-type="genus" reg="Iconella">Iconella</tp:taxon-name-part></tp:taxon-name></italic> from <italic><tp:taxon-name><tp:taxon-name-part taxon-name-part-type="genus" reg="Surirella">Surirella</tp:taxon-name-part></tp:taxon-name></italic> (<tp:taxon-name><tp:taxon-name-part taxon-name-part-type="class">Bacillariophyceae</tp:taxon-name-part></tp:taxon-name>): typifying four Ehrenberg names and a preliminary checklist of the African taxa</article-title><source>PhytoKeys</source><day>3</day><month>7</month><year>2017</year><volume>2017</volume><issue>82</issue><fpage>73</fpage><lpage>112</lpage><pub-id pub-id-type="doi">10.3897/phytokeys.82.13542</pub-id></mixed-citation></tp:treatment-meta><tp:nomenclature><tp:taxon-name>
              <tp:taxon-name-part taxon-name-part-type="genus" reg="Iconella">Iconella</tp:taxon-name-part>
              <tp:taxon-name-part taxon-name-part-type="species" reg="nyassae">nyassae</tp:taxon-name-part>
            </tp:taxon-name><tp:taxon-authority>(O. Müll.) Cocquyt &amp; R. Jahn</tp:taxon-authority><tp:taxon-status xmlns:xlink="http://www.w3.org/1999/xlink" xlink:type="simple">comb. nov.</tp:taxon-status><tp:nomenclature-citation-list><tp:nomenclature-citation><tp:taxon-name> </tp:taxon-name><comment>≡ <tp:taxon-name><tp:taxon-name-part taxon-name-part-type="genus" reg="Surirella">Surirella</tp:taxon-name-part> <tp:taxon-name-part taxon-name-part-type="species" reg="nyassae">nyassae</tp:taxon-name-part></tp:taxon-name> O. Müll. in Bot. Jahrb. Syst. 34: 33, pl. 2: fig. 3. 1903. </comment></tp:nomenclature-citation></tp:nomenclature-citation-list></tp:nomenclature><tp:treatment-sec sec-type="Lectotype" id="SECID0EOYCI"><title>Lectotype</title><p>(designated by <xref ref-type="bibr" rid="B23">Cocquyt and Jahn 2007d</xref>). B 40 0040228 “Lake Malawi near Langenburg, Tanzania, between 40-70 m depth (sample B 52 000014 [<ext-link xmlns:xlink="http://www.w3.org/1999/xlink" xlink:type="simple" ext-link-type="uri" xlink:href="http://herbarium.bgbm.org/object/B520000014">http://herbarium.bgbm.org/object/B520000014</ext-link>]).</p><p>
              <ext-link xmlns:xlink="http://www.w3.org/1999/xlink" xlink:type="simple" ext-link-type="uri" xlink:href="http://phycobank.org/100074">http://phycobank.org/100074</ext-link>
            </p><p>= <tp:taxon-name><tp:taxon-name-part taxon-name-part-type="genus" reg="Surirella">Surirella</tp:taxon-name-part> <tp:taxon-name-part taxon-name-part-type="species" reg="nyassae">nyassae</tp:taxon-name-part> <tp:taxon-name-part taxon-name-part-type="infraspecific-rank">var.</tp:taxon-name-part> <tp:taxon-name-part taxon-name-part-type="variety" reg="sagitta">sagitta</tp:taxon-name-part></tp:taxon-name> O. Müll. in Bot. Jahrb. Syst. 34: 33, pl. 2: fig. 4. 1903.</p><p>
              <bold>Lectotype</bold> (designated by <xref ref-type="bibr" rid="B23">Cocquyt and Jahn 2007d</xref>). B 40 0040229 “Lake Malawi near Langenburg, Tanzania, between 40-70 m depth” (sample B 52 000013 [<ext-link xmlns:xlink="http://www.w3.org/1999/xlink" xlink:type="simple" ext-link-type="uri" xlink:href="http://herbarium.bgbm.org/object/B520000013">http://herbarium.bgbm.org/object/B520000013</ext-link>]).</p></tp:treatment-sec><ref-list><ref id="B23"><mixed-citation xmlns:xlink="http://www.w3.org/1999/xlink" xlink:type="simple">
          <person-group><name name-style="western"><surname>Cocquyt</surname><given-names>C</given-names></name><name name-style="western"><surname>Jahn</surname><given-names>R</given-names></name></person-group> (<year>2007d</year>) <article-title><italic><tp:taxon-name><tp:taxon-name-part taxon-name-part-type="genus">Surirella</tp:taxon-name-part> <tp:taxon-name-part taxon-name-part-type="species">nyassae</tp:taxon-name-part></tp:taxon-name></italic> O. Müller, <italic><tp:taxon-name><tp:taxon-name-part taxon-name-part-type="genus">S.</tp:taxon-name-part> <tp:taxon-name-part taxon-name-part-type="species">malombae</tp:taxon-name-part></tp:taxon-name></italic> O. Müller, <italic><tp:taxon-name><tp:taxon-name-part taxon-name-part-type="genus">S.</tp:taxon-name-part> <tp:taxon-name-part taxon-name-part-type="species">chepurnovii</tp:taxon-name-part></tp:taxon-name></italic> Cocquyt &amp; R. Jahn sp. nov. (<tp:taxon-name><tp:taxon-name-part taxon-name-part-type="phylum">Bacillariophyta</tp:taxon-name-part></tp:taxon-name>) – typification and variability of three closely related East African diatoms.</article-title> <source>Nova Hedwigia</source> <volume>84</volume>: <fpage>529</fpage>–<lpage>548</lpage>. <ext-link xlink:type="simple" ext-link-type="doi" xlink:href="10.1127/0029-5035/2007/0084-0529">https://doi.org/10.1127/0029-5035/2007/0084-0529</ext-link></mixed-citation></ref></ref-list></tp:taxon-treatment>
