# Supplementary material for: Differentiating Iconella from Surirella (Bacillariophyceae): typifying four Ehrenberg names and a preliminary checklist of the African taxa
Source: PhytoKeys. 2017 Jul 3;(82):73–112. doi: 10.3897/phytokeys.82.13542 (PMC5546391; doi:10.3897/phytokeys.82.13542)
Supplement: XML Treatment for Iconella takoradiensis [file phytokeys.82.13542-treatment57.xml]

<!DOCTYPE tp:taxon-treatment
  PUBLIC "-//TaxonX//DTD Taxonomic Treatment Publishing DTD v0 20100105//EN" "tax-treatment-NSO.dtd">
<tp:taxon-treatment xmlns:tp="http://www.plazi.org/taxpub"><tp:treatment-meta><kwd-group><label>Taxon classification</label><kwd><named-content xmlns:xlink="http://www.w3.org/1999/xlink" content-type="kingdom">Plantae</named-content></kwd><kwd><named-content xmlns:xlink="http://www.w3.org/1999/xlink" content-type="order">Surirellales</named-content></kwd><kwd><named-content xmlns:xlink="http://www.w3.org/1999/xlink" content-type="family">Surirellaceae</named-content></kwd></kwd-group><mixed-citation publication-type="journal"><person-group><name><surname>Jahn</surname><given-names>Regine</given-names></name><name><surname>Kusber</surname><given-names>Wolf-Henning</given-names></name><name><surname>Cocquyt</surname><given-names>Christine</given-names></name></person-group><article-title>Differentiating <italic><tp:taxon-name><tp:taxon-name-part taxon-name-part-type="genus" reg="Iconella">Iconella</tp:taxon-name-part></tp:taxon-name></italic> from <italic><tp:taxon-name><tp:taxon-name-part taxon-name-part-type="genus" reg="Surirella">Surirella</tp:taxon-name-part></tp:taxon-name></italic> (<tp:taxon-name><tp:taxon-name-part taxon-name-part-type="class">Bacillariophyceae</tp:taxon-name-part></tp:taxon-name>): typifying four Ehrenberg names and a preliminary checklist of the African taxa</article-title><source>PhytoKeys</source><day>3</day><month>7</month><year>2017</year><volume>2017</volume><issue>82</issue><fpage>73</fpage><lpage>112</lpage><pub-id pub-id-type="doi">10.3897/phytokeys.82.13542</pub-id></mixed-citation></tp:treatment-meta><tp:nomenclature><tp:taxon-name>
              <tp:taxon-name-part taxon-name-part-type="genus" reg="Iconella">Iconella</tp:taxon-name-part>
              <tp:taxon-name-part taxon-name-part-type="species" reg="takoradiensis">takoradiensis</tp:taxon-name-part>
            </tp:taxon-name><tp:taxon-authority>(Foged) Cocquyt &amp; R. Jahn</tp:taxon-authority><tp:taxon-status xmlns:xlink="http://www.w3.org/1999/xlink" xlink:type="simple">comb. nov.</tp:taxon-status><tp:nomenclature-citation-list><tp:nomenclature-citation><tp:taxon-name> </tp:taxon-name><comment>≡ <tp:taxon-name><tp:taxon-name-part taxon-name-part-type="genus" reg="Surirella">Surirella</tp:taxon-name-part> <tp:taxon-name-part taxon-name-part-type="species" reg="takoradiensis">takoradiensis</tp:taxon-name-part></tp:taxon-name> Foged in Biol. Skr. 15 (1): 126, 152, pl. 25: fig. 4. 1966. </comment></tp:nomenclature-citation></tp:nomenclature-citation-list></tp:nomenclature><tp:treatment-sec sec-type="Holotype" id="SECID0EITDI"><title>Holotype.</title><p>C Ghana 119/1961 “Southest Ghana. Fresh water (a small river in the rain forest west of Takoradi; Loc. No. 8) 8.III.1961”.</p><p>
              <ext-link xmlns:xlink="http://www.w3.org/1999/xlink" xlink:type="simple" ext-link-type="uri" xlink:href="http://phycobank.org/100085">http://phycobank.org/100085</ext-link>
            </p><p>= <tp:taxon-name><tp:taxon-name-part taxon-name-part-type="genus" reg="Surirella">Surirella</tp:taxon-name-part> <tp:taxon-name-part taxon-name-part-type="species" reg="takoradiensis">takoradiensis</tp:taxon-name-part> <tp:taxon-name-part taxon-name-part-type="infraspecific-rank">var.</tp:taxon-name-part> <tp:taxon-name-part taxon-name-part-type="variety" reg="suhinensis">suhinensis</tp:taxon-name-part></tp:taxon-name> Foged in Biol. Skr. 15 (1): 126, 152, pl. 25: fig. 5.</p><p>
              <bold>Holotype.</bold> C Ghana 218/1961 “West Ghana. Fresh water (the Suhin river, the Black Volta river system; Loc. No. 33. 13.III.1961”.</p><!--PageBreak--></tp:treatment-sec></tp:taxon-treatment>
