# Supplementary material for: Differentiating Iconella from Surirella (Bacillariophyceae): typifying four Ehrenberg names and a preliminary checklist of the African taxa
Source: PhytoKeys. 2017 Jul 3;(82):73–112. doi: 10.3897/phytokeys.82.13542 (PMC5546391; doi:10.3897/phytokeys.82.13542)
Supplement: XML Treatment for Iconella tumida [file phytokeys.82.13542-treatment59.xml]

<!DOCTYPE tp:taxon-treatment
  PUBLIC "-//TaxonX//DTD Taxonomic Treatment Publishing DTD v0 20100105//EN" "tax-treatment-NSO.dtd">
<tp:taxon-treatment xmlns:tp="http://www.plazi.org/taxpub"><tp:treatment-meta><kwd-group><label>Taxon classification</label><kwd><named-content xmlns:xlink="http://www.w3.org/1999/xlink" content-type="kingdom">Plantae</named-content></kwd><kwd><named-content xmlns:xlink="http://www.w3.org/1999/xlink" content-type="order">Surirellales</named-content></kwd><kwd><named-content xmlns:xlink="http://www.w3.org/1999/xlink" content-type="family">Surirellaceae</named-content></kwd></kwd-group><mixed-citation publication-type="journal"><person-group><name><surname>Jahn</surname><given-names>Regine</given-names></name><name><surname>Kusber</surname><given-names>Wolf-Henning</given-names></name><name><surname>Cocquyt</surname><given-names>Christine</given-names></name></person-group><article-title>Differentiating <italic><tp:taxon-name><tp:taxon-name-part taxon-name-part-type="genus" reg="Iconella">Iconella</tp:taxon-name-part></tp:taxon-name></italic> from <italic><tp:taxon-name><tp:taxon-name-part taxon-name-part-type="genus" reg="Surirella">Surirella</tp:taxon-name-part></tp:taxon-name></italic> (<tp:taxon-name><tp:taxon-name-part taxon-name-part-type="class">Bacillariophyceae</tp:taxon-name-part></tp:taxon-name>): typifying four Ehrenberg names and a preliminary checklist of the African taxa</article-title><source>PhytoKeys</source><day>3</day><month>7</month><year>2017</year><volume>2017</volume><issue>82</issue><fpage>73</fpage><lpage>112</lpage><pub-id pub-id-type="doi">10.3897/phytokeys.82.13542</pub-id></mixed-citation></tp:treatment-meta><tp:nomenclature><tp:taxon-name>
              <tp:taxon-name-part taxon-name-part-type="genus" reg="Iconella">Iconella</tp:taxon-name-part>
              <tp:taxon-name-part taxon-name-part-type="species" reg="tumida">tumida</tp:taxon-name-part>
            </tp:taxon-name><tp:taxon-authority>(O. Müll.) Cocquyt &amp; R. Jahn</tp:taxon-authority><tp:taxon-status xmlns:xlink="http://www.w3.org/1999/xlink" xlink:type="simple">comb. nov.</tp:taxon-status><tp:nomenclature-citation-list><tp:nomenclature-citation><tp:taxon-name>  </tp:taxon-name><comment>≡ <tp:taxon-name><tp:taxon-name-part taxon-name-part-type="genus" reg="Surirella">Surirella</tp:taxon-name-part> <tp:taxon-name-part taxon-name-part-type="species" reg="bifrons">bifrons</tp:taxon-name-part> <tp:taxon-name-part taxon-name-part-type="infraspecific-rank">var.</tp:taxon-name-part> <tp:taxon-name-part taxon-name-part-type="variety" reg="tumida">tumida</tp:taxon-name-part></tp:taxon-name> O. Müll. in Bot. Jahrb. Syst. 34: 27, t. 1, fig. 2. 1903. </comment></tp:nomenclature-citation><tp:nomenclature-citation><tp:taxon-name> </tp:taxon-name><comment>≡ <tp:taxon-name><tp:taxon-name-part taxon-name-part-type="genus" reg="Surirella">Surirella</tp:taxon-name-part> <tp:taxon-name-part taxon-name-part-type="species" reg="tumida">tumida</tp:taxon-name-part></tp:taxon-name> (O. Müll.) Cocquyt &amp; R. Jahn in Willdenowia 35: 361. 2005. </comment></tp:nomenclature-citation></tp:nomenclature-citation-list></tp:nomenclature><tp:treatment-sec sec-type="Lectotype" id="SECID0EC1DI"><title>Lectotype</title><p>(designated by Cocquyt and Jahn 2005). [icon] Müller 1903: t. 1, fig. 2; reproduced as fig. 1 in <xref ref-type="bibr" rid="B18">Cocquyt and Jahn (2005a)</xref> “Lake Malombe after discharge of Lake Nyassa [Lake Malawi, Malawi]”.</p></tp:treatment-sec><tp:treatment-sec sec-type="Epitype" id="SECID0EM1DI"><title>Epitype</title><p>(designated by <xref ref-type="bibr" rid="B18">Cocquyt and Jahn 2005a</xref>). B 40 0040179 [<ext-link xmlns:xlink="http://www.w3.org/1999/xlink" xlink:type="simple" ext-link-type="uri" xlink:href="http://herbarium.bgbm.org/object/B400040179">http://herbarium.bgbm.org/object/B400040179</ext-link>] “Lake Malombe after discharge of Lake Malawi, Malawi (sample B 52 0000038 [<ext-link xmlns:xlink="http://www.w3.org/1999/xlink" xlink:type="simple" ext-link-type="uri" xlink:href="http://herbarium.bgbm.org/object/B520000038">http://herbarium.bgbm.org/object/B520000038</ext-link>])”.</p><p>
              <ext-link xmlns:xlink="http://www.w3.org/1999/xlink" xlink:type="simple" ext-link-type="uri" xlink:href="http://phycobank.org/100087">http://phycobank.org/100087</ext-link>
            </p></tp:treatment-sec><tp:treatment-sec sec-type="Taxonomical remark" id="SECID0EH2DI"><title>Taxonomical remark.</title><p>According to <xref ref-type="bibr" rid="B18">Cocquyt and Jahn (2005a)</xref>, the taxonomic concept <tp:taxon-name><tp:taxon-name-part taxon-name-part-type="genus" reg="Surirella">Surirella</tp:taxon-name-part> <tp:taxon-name-part taxon-name-part-type="species" reg="biseriata">biseriata</tp:taxon-name-part> <tp:taxon-name-part taxon-name-part-type="infraspecific-rank">var.</tp:taxon-name-part> <tp:taxon-name-part taxon-name-part-type="variety" reg="bifrons">bifrons</tp:taxon-name-part></tp:taxon-name> (Ehrenb.) Hust. sec. Hustedt (in Schmidt 1911) pro parte falls into synonymy.</p></tp:treatment-sec><ref-list><ref id="B18"><mixed-citation xmlns:xlink="http://www.w3.org/1999/xlink" xlink:type="simple">
          <person-group><name name-style="western"><surname>Cocquyt</surname><given-names>C</given-names></name><name name-style="western"><surname>Jahn</surname><given-names>R</given-names></name></person-group> (<year>2005a</year>) <article-title>Rare <italic><tp:taxon-name><tp:taxon-name-part taxon-name-part-type="genus">Surirella</tp:taxon-name-part></tp:taxon-name></italic> taxa (<tp:taxon-name><tp:taxon-name-part taxon-name-part-type="phylum">Bacillariophyta</tp:taxon-name-part></tp:taxon-name>) from East Africa described by Otto Müller: typifications, recombinations, new names, annotations and distributions.</article-title> <source>Willdenowia</source> <volume>35</volume>: <fpage>359</fpage>–<lpage>371</lpage>. <ext-link xlink:type="simple" ext-link-type="doi" xlink:href="10.3372/wi.35.35218">https://doi.org/10.3372/wi.35.35218</ext-link></mixed-citation></ref></ref-list></tp:taxon-treatment>
