# Supplementary material for: Differentiating Iconella from Surirella (Bacillariophyceae): typifying four Ehrenberg names and a preliminary checklist of the African taxa
Source: PhytoKeys. 2017 Jul 3;(82):73–112. doi: 10.3897/phytokeys.82.13542 (PMC5546391; doi:10.3897/phytokeys.82.13542)
Supplement: XML Treatment for Surirella olungensis [file phytokeys.82.13542-treatment71.xml]

<!DOCTYPE tp:taxon-treatment
  PUBLIC "-//TaxonX//DTD Taxonomic Treatment Publishing DTD v0 20100105//EN" "tax-treatment-NSO.dtd">
<tp:taxon-treatment xmlns:tp="http://www.plazi.org/taxpub"><tp:treatment-meta><kwd-group><label>Taxon classification</label><kwd><named-content xmlns:xlink="http://www.w3.org/1999/xlink" content-type="kingdom">Plantae</named-content></kwd><kwd><named-content xmlns:xlink="http://www.w3.org/1999/xlink" content-type="order">Surirellales</named-content></kwd><kwd><named-content xmlns:xlink="http://www.w3.org/1999/xlink" content-type="family">Surirellaceae</named-content></kwd></kwd-group><mixed-citation publication-type="journal"><person-group><name><surname>Jahn</surname><given-names>Regine</given-names></name><name><surname>Kusber</surname><given-names>Wolf-Henning</given-names></name><name><surname>Cocquyt</surname><given-names>Christine</given-names></name></person-group><article-title>Differentiating <italic><tp:taxon-name><tp:taxon-name-part taxon-name-part-type="genus" reg="Iconella">Iconella</tp:taxon-name-part></tp:taxon-name></italic> from <italic><tp:taxon-name><tp:taxon-name-part taxon-name-part-type="genus" reg="Surirella">Surirella</tp:taxon-name-part></tp:taxon-name></italic> (<tp:taxon-name><tp:taxon-name-part taxon-name-part-type="class">Bacillariophyceae</tp:taxon-name-part></tp:taxon-name>): typifying four Ehrenberg names and a preliminary checklist of the African taxa</article-title><source>PhytoKeys</source><day>3</day><month>7</month><year>2017</year><volume>2017</volume><issue>82</issue><fpage>73</fpage><lpage>112</lpage><pub-id pub-id-type="doi">10.3897/phytokeys.82.13542</pub-id></mixed-citation></tp:treatment-meta><tp:nomenclature><tp:taxon-name>
              <tp:taxon-name-part taxon-name-part-type="genus" reg="Surirella">Surirella</tp:taxon-name-part>
              <tp:taxon-name-part taxon-name-part-type="species" reg="olungensis">olungensis</tp:taxon-name-part>
            </tp:taxon-name><tp:taxon-authority>Cocquyt &amp; R. Jahn in Cryptog. Algol. 28: 111, figs 7–12, 18–21. 2007.</tp:taxon-authority></tp:nomenclature><tp:treatment-sec sec-type="Holotype" id="SECID0EZ3AK"><title>Holotype.</title><p>B 40 0040232 [<ext-link xmlns:xlink="http://www.w3.org/1999/xlink" xlink:type="simple" ext-link-type="uri" xlink:href="http://herbarium.bgbm.org/object/B400040232">http://herbarium.bgbm.org/object/B400040232</ext-link>] (the valve representing the holotype is illustrated as fig. 7 in <xref ref-type="bibr" rid="B22">Cocquyt and Jahn 2007c</xref>) <!--PageBreak-->“Olunga River (Ohmga) in Ussangu northern Mount Kinga, Tanzania (sample B 52 0000058 [<ext-link xmlns:xlink="http://www.w3.org/1999/xlink" xlink:type="simple" ext-link-type="uri" xlink:href="http://herbarium.bgbm.org/object/B520000058">http://herbarium.bgbm.org/object/B520000058</ext-link>])”.</p></tp:treatment-sec><ref-list><ref id="B22"><mixed-citation xmlns:xlink="http://www.w3.org/1999/xlink" xlink:type="simple">
          <person-group><name name-style="western"><surname>Cocquyt</surname><given-names>C</given-names></name><name name-style="western"><surname>Jahn</surname><given-names>R</given-names></name></person-group> (<year>2007c</year>) <article-title>Taxa related to <italic><tp:taxon-name><tp:taxon-name-part taxon-name-part-type="genus">Surirella</tp:taxon-name-part> <tp:taxon-name-part taxon-name-part-type="species">ovalis</tp:taxon-name-part></tp:taxon-name></italic> from Tanzania, East Africa: Typification of O. Müller's taxa and description of a new species.</article-title> <source>Cryptogamie Algologie</source> <volume>28</volume>: <fpage>107</fpage>–<lpage>116</lpage>.</mixed-citation></ref></ref-list></tp:taxon-treatment>
