# Supplementary material for: Differentiating Iconella from Surirella (Bacillariophyceae): typifying four Ehrenberg names and a preliminary checklist of the African taxa
Source: PhytoKeys. 2017 Jul 3;(82):73–112. doi: 10.3897/phytokeys.82.13542 (PMC5546391; doi:10.3897/phytokeys.82.13542)
Supplement: XML Treatment for Surirella pseudotenuis [file phytokeys.82.13542-treatment74.xml]

<!DOCTYPE tp:taxon-treatment
  PUBLIC "-//TaxonX//DTD Taxonomic Treatment Publishing DTD v0 20100105//EN" "tax-treatment-NSO.dtd">
<tp:taxon-treatment xmlns:tp="http://www.plazi.org/taxpub"><tp:treatment-meta><kwd-group><label>Taxon classification</label><kwd><named-content xmlns:xlink="http://www.w3.org/1999/xlink" content-type="kingdom">Plantae</named-content></kwd><kwd><named-content xmlns:xlink="http://www.w3.org/1999/xlink" content-type="order">Surirellales</named-content></kwd><kwd><named-content xmlns:xlink="http://www.w3.org/1999/xlink" content-type="family">Surirellaceae</named-content></kwd></kwd-group><mixed-citation publication-type="journal"><person-group><name><surname>Jahn</surname><given-names>Regine</given-names></name><name><surname>Kusber</surname><given-names>Wolf-Henning</given-names></name><name><surname>Cocquyt</surname><given-names>Christine</given-names></name></person-group><article-title>Differentiating <italic><tp:taxon-name><tp:taxon-name-part taxon-name-part-type="genus" reg="Iconella">Iconella</tp:taxon-name-part></tp:taxon-name></italic> from <italic><tp:taxon-name><tp:taxon-name-part taxon-name-part-type="genus" reg="Surirella">Surirella</tp:taxon-name-part></tp:taxon-name></italic> (<tp:taxon-name><tp:taxon-name-part taxon-name-part-type="class">Bacillariophyceae</tp:taxon-name-part></tp:taxon-name>): typifying four Ehrenberg names and a preliminary checklist of the African taxa</article-title><source>PhytoKeys</source><day>3</day><month>7</month><year>2017</year><volume>2017</volume><issue>82</issue><fpage>73</fpage><lpage>112</lpage><pub-id pub-id-type="doi">10.3897/phytokeys.82.13542</pub-id></mixed-citation></tp:treatment-meta><tp:nomenclature><tp:taxon-name>
              <tp:taxon-name-part taxon-name-part-type="genus" reg="Surirella">Surirella</tp:taxon-name-part>
              <tp:taxon-name-part taxon-name-part-type="species" reg="pseudotenuis">pseudotenuis</tp:taxon-name-part>
            </tp:taxon-name><tp:taxon-authority>Cholnoky in Portugaliae Acta Biol. Sér. B. 4: 226, fig. 120, 1954.</tp:taxon-authority></tp:nomenclature><tp:treatment-sec sec-type="Lectotype" id="SECID0E3DBK"><title>Lectotype</title><p>(designated by <xref ref-type="bibr" rid="B28">Cocquyt et al. 2017</xref>). UNWH NWU 07–138 “Moss growing on rocks at edge of stram in full sunshine in gully South of road to Vumba, Umtali – 27.7.1952” leg. N.C. Chase.</p><p>
              <ext-link xmlns:xlink="http://www.w3.org/1999/xlink" xlink:type="simple" ext-link-type="uri" xlink:href="http://phycobank.org/100097">http://phycobank.org/100097</ext-link>
            </p></tp:treatment-sec><ref-list><ref id="B28"><mixed-citation xmlns:xlink="http://www.w3.org/1999/xlink" xlink:type="simple">
          <person-group><name name-style="western"><surname>Cocquyt</surname><given-names>C</given-names></name><name name-style="western"><surname>Taylor</surname><given-names>JC</given-names></name><name name-style="western"><surname>Kusber</surname><given-names>WH</given-names></name></person-group> (<year>2017</year>) <article-title>Reinvestigation of African <italic><tp:taxon-name><tp:taxon-name-part taxon-name-part-type="genus">Surirella</tp:taxon-name-part></tp:taxon-name></italic> taxa (<tp:taxon-name><tp:taxon-name-part taxon-name-part-type="phylum">Bacillariophyta</tp:taxon-name-part></tp:taxon-name>) described by B.J. Cholnoky with some remarks on digitization of diatom types.</article-title> <source>Fottea</source> <volume>17</volume>(<issue>1</issue>): <fpage>34</fpage>–<lpage>56</lpage>. <ext-link xlink:type="simple" ext-link-type="doi" xlink:href="10.5507/fot.2016.012">https://doi.org/10.5507/fot.2016.012</ext-link></mixed-citation></ref></ref-list></tp:taxon-treatment>
